# Supplementary material for: The landscape of variants in pre-mRNA-processing factor genes in an Irish cohort
Source: Genet Med Open. 2026 May 6;4:104402. doi: 10.1016/j.gimo.2026.104402 (PMC13332460; doi:10.1016/j.gimo.2026.104402)
Supplement: Supplemental Tables [file mmc3.xlsx]

## Sheet: Supplementary Table 1
# Job ID:b72f95b2-3dc7-4b49-9332-c69bfe7188e6
# Metadata: variantvalidator_version: 2.2.1.dev734+ga70a50c, variantvalidator_hgvs_version: 2.2.0, vvta_version: vvta_2024_01, vvseqrepo_db: VV_SR_2024_01/master, vvdb_version: vvdb_2024_5, options: transcript|genomic|protein|refseqgene|lrg|vcf|gene_info|tx_name|alt_loci
Input	Select transcript	HGVS_transcript	HGVS_intronic_chr_context	HGVS_intronic_rsg_context	HGVS_RefSeqGene	HGVS_LRG	HGVS_LRG_transcript	HGVS_Predicted_Protein	HGVS_Genomic_GRCh37	HGVS_Genomic_GRCh38	GRCh37_CHR	GRCh37_POS	GRCh37_ID	GRCh37_REF	GRCh37_ALT	GRCh38_CHR	GRCh38_POS	GRCh38_ID	GRCh38_REF	GRCh38_ALT	Gene_Symbol	HGNC_Gene_ID	Transcript_description	Alt_genomic_loci
NM_004698.4:c.1345C>T	MANE	NM_004698.4:c.1345C>T			NG_008245.2:g.26905C>T			NP_004689.1:p.(Arg449Trp)	NC_000001.10:g.150315847C>T	NC_000001.11:g.150343371C>T	1	150315847	.	C	T	1	150343371	.	C	T	PRPF3	HGNC:17348	Homo sapiens pre-mRNA processing factor 3 (PRPF3), transcript variant 1, mRNA	NW_003871055.3:g.7158784C>T
NM_006445.4:c.712C>T	MANE	NM_006445.4:c.712C>T			NG_009118.1:g.8251C>T			NP_006436.3:p.(Leu238Phe)	NC_000017.10:g.1584926G>A	NC_000017.11:g.1681632G>A	17	1584926	.	G	A	17	1681632	.	G	A	PRPF8	HGNC:17340	Homo sapiens pre-mRNA processing factor 8 (PRPF8), mRNA	NT_187611.1:g.111660G>A
NM_006445.4:c.2083G>A	MANE	NM_006445.4:c.2083G>A			NG_009118.1:g.12809G>A			NP_006436.3:p.(Asp695Asn)	NC_000017.10:g.1580368C>T	NC_000017.11:g.1677074C>T	17	1580368	.	C	T	17	1677074	.	C	T	PRPF8	HGNC:17340	Homo sapiens pre-mRNA processing factor 8 (PRPF8), mRNA	NT_187611.1:g.107102C>T
NM_006445.4:c.3317C>A	MANE	NM_006445.4:c.3317C>A			NG_009118.1:g.16008C>A			NP_006436.3:p.(Ala1106Asp)	NC_000017.10:g.1577169G>T	NC_000017.11:g.1673875G>T	17	1577169	.	G	T	17	1673875	.	G	T	PRPF8	HGNC:17340	Homo sapiens pre-mRNA processing factor 8 (PRPF8), mRNA	NT_187611.1:g.103903G>T
NM_006445.4:c.5803C>T	MANE	NM_006445.4:c.5803C>T			NG_009118.1:g.34349C>T			NP_006436.3:p.(Arg1935Cys)	NC_000017.10:g.1558828G>A	NC_000017.11:g.1655534G>A	17	1558828	.	G	A	17	1655534	.	G	A	PRPF8	HGNC:17340	Homo sapiens pre-mRNA processing factor 8 (PRPF8), mRNA	NT_187611.1:g.85562G>A
NM_006445.4:c.6337_6339delAAG	MANE	NM_006445.4:c.6337_6339del			NG_009118.1:g.36309_36311del			NP_006436.3:p.(Lys2113del)	NC_000017.10:g.1556869_1556871del	NC_000017.11:g.1653575_1653577del	17	1556865	.	ACTT	A	17	1653571	.	ACTT	A	PRPF8	HGNC:17340	Homo sapiens pre-mRNA processing factor 8 (PRPF8), mRNA	NT_187611.1:g.83603_83605del
NM_006445.4:c.6928A>G	MANE	NM_006445.4:c.6928A>G			NG_009118.1:g.39001A>G			NP_006436.3:p.(Arg2310Gly)	NC_000017.10:g.1554176T>C	NC_000017.11:g.1650882T>C	17	1554176	.	T	C	17	1650882	.	T	C	PRPF8	HGNC:17340	Homo sapiens pre-mRNA processing factor 8 (PRPF8), mRNA	NT_187611.1:g.80910T>C
NM_006445.4:c.6930G>C	MANE	NM_006445.4:c.6930G>C			NG_009118.1:g.39003G>C			NP_006436.3:p.(Arg2310Ser)	NC_000017.10:g.1554174C>G	NC_000017.11:g.1650880C>G	17	1554174	.	C	G	17	1650880	.	C	G	PRPF8	HGNC:17340	Homo sapiens pre-mRNA processing factor 8 (PRPF8), mRNA	NT_187611.1:g.80908C>G
NM_015629.4:c.239_249del	MANE	NM_015629.4:c.239_249del			NG_009759.2:g.11108_11118del			NP_056444.3:p.(Val80GlyfsTer6)	NC_000019.9:g.54625239_54625249del	NC_000019.10:g.54121860_54121870del	19	54625238	.	GTGATGGGACCA	G	19	54121859	.	GTGATGGGACCA	G	PRPF31	HGNC:15446	Homo sapiens pre-mRNA processing factor 31 (PRPF31), mRNA	NT_187693.1:g.96352_96362del|NW_003571054.1:g.96352_96362del|NW_003571054.1:g.96352_96362del|NW_003571055.1:g.96352_96362del|NW_003571055.2:g.96352_96362del|NW_003571056.1:g.96352_96362del|NW_003571056.2:g.96352_96362del|NW_003571057.1:g.96352_96362del|NW_003571057.2:g.96352_96362del|NW_003571058.1:g.96352_96362del|NW_003571058.2:g.96352_96362del|NW_003571059.1:g.96352_96362del|NW_003571059.2:g.9…
NM_015629.4:c.240_241insT	MANE	NM_015629.4:c.240_241insT			NG_009759.2:g.11109_11110insT			NP_056444.3:p.(Met81TyrfsTer9)	NC_000019.9:g.54625240_54625241insT	NC_000019.10:g.54121861_54121862insT	19	54625240	.	G	GT	19	54121861	.	G	GT	PRPF31	HGNC:15446	Homo sapiens pre-mRNA processing factor 31 (PRPF31), mRNA	NT_187693.1:g.96353_96354insT|NW_003571054.1:g.96353_96354insT|NW_003571054.1:g.96353_96354insT|NW_003571055.1:g.96353_96354insT|NW_003571055.2:g.96353_96354insT|NW_003571056.1:g.96353_96354insT|NW_003571056.2:g.96353_96354insT|NW_003571057.1:g.96353_96354insT|NW_003571057.2:g.96353_96354insT|NW_003571058.1:g.96353_96354insT|NW_003571058.2:g.96353_96354insT|NW_003571059.1:g.96353_96354insT|NW_003…
NM_015629.4:c.410G>C	MANE	NM_015629.4:c.410G>C			NG_009759.2:g.11832G>C			NP_056444.3:p.(Arg137Pro)	NC_000019.9:g.54625963G>C	NC_000019.10:g.54122584G>C	19	54625963	.	G	C	19	54122584	.	G	C	PRPF31	HGNC:15446	Homo sapiens pre-mRNA processing factor 31 (PRPF31), mRNA	NT_187693.1:g.97076G>C|NW_003571054.1:g.97076G>C|NW_003571054.1:g.97076G>C|NW_003571055.1:g.97076G>C|NW_003571055.2:g.97076G>C|NW_003571056.1:g.97076G>C|NW_003571056.2:g.97076G>C|NW_003571057.1:g.97076G>C|NW_003571057.2:g.97076G>C|NW_003571058.1:g.97076G>C|NW_003571058.2:g.97076G>C|NW_003571059.1:g.97076G>C|NW_003571059.2:g.97076G>C|NW_003571060.1:g.97076G>C|NW_003571060.1:g.97076G>C|NW_003571061…
NM_015629.4:c.528-1G>T	MANE	NM_015629.4:c.528-1G>T	NC_000019.10(NM_015629.4):c.528-1G>T	NG_009759.2(NM_015629.4):c.528-1G>T	NG_009759.2:g.12996G>T			NP_056444.3:p.?	NC_000019.9:g.54627127G>T	NC_000019.10:g.54123748G>T	19	54627127	.	G	T	19	54123748	.	G	T	PRPF31	HGNC:15446	Homo sapiens pre-mRNA processing factor 31 (PRPF31), mRNA	NT_187693.1:g.98240G>T|NW_003571054.1:g.98240G>T|NW_003571054.1:g.98240G>T|NW_003571055.1:g.98240G>T|NW_003571055.2:g.98240G>T|NW_003571056.1:g.98240G>T|NW_003571056.2:g.98240G>T|NW_003571057.1:g.98240G>T|NW_003571057.2:g.98240G>T|NW_003571058.1:g.98240G>T|NW_003571058.2:g.98240G>T|NW_003571059.1:g.98240G>T|NW_003571059.2:g.98240G>T|NW_003571060.1:g.98240G>T|NW_003571060.1:g.98240G>T|NW_003571061…
NM_015629.4:c.757G>A	MANE	NM_015629.4:c.757G>A			NG_009759.2:g.13806G>A			NP_056444.3:p.(Gly253Arg)	NC_000019.9:g.54627937G>A	NC_000019.10:g.54124558G>A	19	54627937	.	G	A	19	54124558	.	G	A	PRPF31	HGNC:15446	Homo sapiens pre-mRNA processing factor 31 (PRPF31), mRNA	NT_187693.1:g.99050G>A|NW_003571054.1:g.99050G>A|NW_003571054.1:g.99050G>A|NW_003571055.1:g.99050G>A|NW_003571055.2:g.99050G>A|NW_003571056.1:g.99050G>A|NW_003571056.2:g.99050G>A|NW_003571057.1:g.99050G>A|NW_003571057.2:g.99050G>A|NW_003571058.1:g.99050G>A|NW_003571058.2:g.99050G>A|NW_003571059.1:g.99050G>A|NW_003571059.2:g.99050G>A|NW_003571060.1:g.99050G>A|NW_003571060.1:g.99050G>A|NW_003571061…
NM_015629.4:c.772_773delACinsCAACATGCAACATCAT	MANE	NM_015629.4:c.772_773delinsCAACATGCAACATCAT			NG_009759.2:g.13821_13822delinsCAACATGCAACATCAT			NP_056444.3:p.(Thr258GlnfsTer68)	NC_000019.9:g.54627952_54627953delinsCAACATGCAACATCAT	NC_000019.10:g.54124573_54124574delinsCAACATGCAACATCAT	19	54627952	.	AC	CAACATGCAACATCAT	19	54124573	.	AC	CAACATGCAACATCAT	PRPF31	HGNC:15446	Homo sapiens pre-mRNA processing factor 31 (PRPF31), mRNA	NT_187693.1:g.99065_99066delinsCAACATGCAACATCAT|NW_003571054.1:g.99065_99066delinsCAACATGCAACATCAT|NW_003571054.1:g.99065_99066delinsCAACATGCAACATCAT|NW_003571055.1:g.99065_99066delinsCAACATGCAACATCAT|NW_003571055.2:g.99065_99066delinsCAACATGCAACATCAT|NW_003571056.1:g.99065_99066delinsCAACATGCAACATCAT|NW_003571056.2:g.99065_99066delinsCAACATGCAACATCAT|NW_003571057.1:g.99065_99066delinsCAACATGCAAC…
NM_015629.4:c.958delinsGGTTGAGATCGAGCCCA	MANE	NM_015629.4:c.958delinsGGTTGAGATCGAGCCCA			NG_009759.2:g.17333delinsGGTTGAGATCGAGCCCA			NP_056444.3:p.(Leu320GlyfsTer2)	NC_000019.9:g.54631460delinsGGTTGAGATCGAGCCCA	NC_000019.10:g.54128085delinsGGTTGAGATCGAGCCCA	19	54631460	.	C	GGTTGAGATCGAGCCCA	19	54128085	.	C	GGTTGAGATCGAGCCCA	PRPF31	HGNC:15446	Homo sapiens pre-mRNA processing factor 31 (PRPF31), mRNA	NT_187693.1:g.102573delinsGGTTGAGATCGAGCCCA|NW_003571054.1:g.102573delinsGGTTGAGATCGAGCCCA|NW_003571054.1:g.102573delinsGGTTGAGATCGAGCCCA|NW_003571055.1:g.102573delinsGGTTGAGATCGAGCCCA|NW_003571055.2:g.102573delinsGGTTGAGATCGAGCCCA|NW_003571056.1:g.102573delinsGGTTGAGATCGAGCCCA|NW_003571056.2:g.102573delinsGGTTGAGATCGAGCCCA|NW_003571057.1:g.102573delinsGGTTGAGATCGAGCCCA|NW_003571057.2:g.102573del…
NM_015629.4:c.1015C>T	MANE	NM_015629.4:c.1015C>T			NG_009759.2:g.17390C>T			NP_056444.3:p.(Gln339Ter)	NC_000019.9:g.54631517C>T	NC_000019.10:g.54128142C>T	19	54631517	.	C	T	19	54128142	.	C	T	PRPF31	HGNC:15446	Homo sapiens pre-mRNA processing factor 31 (PRPF31), mRNA	NT_187693.1:g.102630C>T|NW_003571054.1:g.102630C>T|NW_003571054.1:g.102630C>T|NW_003571055.1:g.102630C>T|NW_003571055.2:g.102630C>T|NW_003571056.1:g.102630C>T|NW_003571056.2:g.102630C>T|NW_003571057.1:g.102630C>T|NW_003571057.2:g.102630C>T|NW_003571058.1:g.102630C>T|NW_003571058.2:g.102630C>T|NW_003571059.1:g.102630C>T|NW_003571059.2:g.102630C>T|NW_003571060.1:g.102630C>T|NW_003571060.1:g.102630C…
NM_015629.4:c.1114C>T	MANE	NM_015629.4:c.1114C>T			NG_009759.2:g.17593C>T			NP_056444.3:p.(Arg372Trp)	NC_000019.9:g.54631720C>T	NC_000019.10:g.54128345C>T	19	54631720	.	C	T	19	54128345	.	C	T	PRPF31	HGNC:15446	Homo sapiens pre-mRNA processing factor 31 (PRPF31), mRNA	NT_187693.1:g.102833C>T|NW_003571054.1:g.102833C>T|NW_003571054.1:g.102833C>T|NW_003571055.1:g.102833C>T|NW_003571055.2:g.102833C>T|NW_003571056.1:g.102833C>T|NW_003571056.2:g.102833C>T|NW_003571057.1:g.102833C>T|NW_003571057.2:g.102833C>T|NW_003571058.1:g.102833C>T|NW_003571058.2:g.102833C>T|NW_003571059.1:g.102833C>T|NW_003571059.2:g.102833C>T|NW_003571060.1:g.102833C>T|NW_003571060.1:g.102833C…
NM_015629.4:c.1190dup	MANE	NM_015629.4:c.1190dup			NG_009759.2:g.18348dup			NP_056444.3:p.(His398ProfsTer77)	NC_000019.9:g.54632475dup	NC_000019.10:g.54129100dup	19	54632472	.	T	TG	19	54129097	.	T	TG	PRPF31	HGNC:15446	Homo sapiens pre-mRNA processing factor 31 (PRPF31), mRNA	NT_187693.1:g.103588dup|NW_003571054.1:g.103588dup|NW_003571054.1:g.103588dup|NW_003571055.1:g.103588dup|NW_003571055.2:g.103588dup|NW_003571056.1:g.103588dup|NW_003571056.2:g.103588dup|NW_003571057.1:g.103588dup|NW_003571057.2:g.103588dup|NW_003571058.1:g.103588dup|NW_003571058.2:g.103588dup|NW_003571059.1:g.103588dup|NW_003571059.2:g.103588dup|NW_003571060.1:g.103588dup|NW_003571060.1:g.103588d…
NM_015629.4:c.1325G>A	MANE	NM_015629.4:c.1325G>A			NG_009759.2:g.18569G>A			NP_056444.3:p.(Arg442His)	NC_000019.9:g.54632696G>A	NC_000019.10:g.54129321G>A	19	54632696	.	G	A	19	54129321	.	G	A	PRPF31	HGNC:15446	Homo sapiens pre-mRNA processing factor 31 (PRPF31), mRNA	NT_187693.1:g.103809G>A|NW_003571054.1:g.103809G>A|NW_003571054.1:g.103809G>A|NW_003571055.1:g.103809G>A|NW_003571055.2:g.103809G>A|NW_003571056.1:g.103809G>A|NW_003571056.2:g.103809G>A|NW_003571057.1:g.103809G>A|NW_003571057.2:g.103809G>A|NW_003571058.1:g.103809G>A|NW_003571058.2:g.103809G>A|NW_003571059.1:g.103809G>A|NW_003571059.2:g.103809G>A|NW_003571060.1:g.103809G>A|NW_003571060.1:g.103809G…
NM_014014.5:c.1768C>T	MANE	NM_014014.5:c.1768C>T			NG_016973.1:g.14998C>T			NP_054733.2:p.(Pro590Ser)	NC_000002.11:g.96961300G>A	NC_000002.12:g.96295562G>A	2	96961300	.	G	A	2	96295562	.	G	A	SNRNP200	HGNC:30859	Homo sapiens small nuclear ribonucleoprotein U5 subunit 200 (SNRNP200), mRNA
NM_014014.5:c.1787T>C	MANE	NM_014014.5:c.1787T>C			NG_016973.1:g.15017T>C			NP_054733.2:p.(Ile596Thr)	NC_000002.11:g.96961281A>G	NC_000002.12:g.96295543A>G	2	96961281	.	A	G	2	96295543	.	A	G	SNRNP200	HGNC:30859	Homo sapiens small nuclear ribonucleoprotein U5 subunit 200 (SNRNP200), mRNA
NM_014014.5:c.2041C>T	MANE	NM_014014.5:c.2041C>T			NG_016973.1:g.17469C>T			NP_054733.2:p.(Arg681Cys)	NC_000002.11:g.96958829G>A	NC_000002.12:g.96293091G>A	2	96958829	.	G	A	2	96293091	.	G	A	SNRNP200	HGNC:30859	Homo sapiens small nuclear ribonucleoprotein U5 subunit 200 (SNRNP200), mRNA
NM_014014.5:c.2042G>A	MANE	NM_014014.5:c.2042G>A			NG_016973.1:g.17470G>A			NP_054733.2:p.(Arg681His)	NC_000002.11:g.96958828C>T	NC_000002.12:g.96293090C>T	2	96958828	.	C	T	2	96293090	.	C	T	SNRNP200	HGNC:30859	Homo sapiens small nuclear ribonucleoprotein U5 subunit 200 (SNRNP200), mRNA
NM_014014.5:c.2182C>T	MANE	NM_014014.5:c.2182C>T			NG_016973.1:g.18681C>T			NP_054733.2:p.(Arg728Trp)	NC_000002.11:g.96957617G>A	NC_000002.12:g.96291879G>A	2	96957617	.	G	A	2	96291879	.	G	A	SNRNP200	HGNC:30859	Homo sapiens small nuclear ribonucleoprotein U5 subunit 200 (SNRNP200), mRNA
NM_014014.5:c.2578C>A	MANE	NM_014014.5:c.2578C>A			NG_016973.1:g.20070C>A			NP_054733.2:p.(Gln860Lys)	NC_000002.11:g.96956228G>T	NC_000002.12:g.96290490G>T	2	96956228	.	G	T	2	96290490	.	G	T	SNRNP200	HGNC:30859	Homo sapiens small nuclear ribonucleoprotein U5 subunit 200 (SNRNP200), mRNA
NM_014014.5:c.2990C>G	MANE	NM_014014.5:c.2990C>G			NG_016973.1:g.21230C>G			NP_054733.2:p.(Thr997Arg)	NC_000002.11:g.96955068G>C	NC_000002.12:g.96289330G>C	2	96955068	.	G	C	2	96289330	.	G	C	SNRNP200	HGNC:30859	Homo sapiens small nuclear ribonucleoprotein U5 subunit 200 (SNRNP200), mRNA
NM_014014.5:c.3260C>T	MANE	NM_014014.5:c.3260C>T			NG_016973.1:g.22592C>T			NP_054733.2:p.(Ser1087Leu)	NC_000002.11:g.96953706G>A	NC_000002.12:g.96287968G>A	2	96953706	.	G	A	2	96287968	.	G	A	SNRNP200	HGNC:30859	Homo sapiens small nuclear ribonucleoprotein U5 subunit 200 (SNRNP200), mRNA
NM_014014.5:c.4708C>T	MANE	NM_014014.5:c.4708C>T			NG_016973.1:g.26970C>T			NP_054733.2:p.(Arg1570Cys)	NC_000002.11:g.96949328G>A	NC_000002.12:g.96283590G>A	2	96949328	.	G	A	2	96283590	.	G	A	SNRNP200	HGNC:30859	Homo sapiens small nuclear ribonucleoprotein U5 subunit 200 (SNRNP200), mRNA
NM_203288.2:c.359G>A	MANE	NM_203288.2:c.359G>A			NG_012968.1:g.17074G>A			NP_976033.1:p.(Cys120Tyr)	NC_000007.13:g.33136929C>T	NC_000007.14:g.33097317C>T	7	33136929	.	C	T	7	33097317	.	C	T	RP9	HGNC:10288	Homo sapiens RP9 pre-mRNA splicing factor (RP9), mRNA
NM_012469.4:c.240+2T>A	MANE	NM_012469.4:c.240+2T>A	NC_000020.11(NM_012469.4):c.240+2T>A	NG_029719.1(NM_012469.4):c.240+2T>A	NG_029719.1:g.7140T>A			NP_036601.2:p.?	NC_000020.10:g.62614570T>A	NC_000020.11:g.63983217T>A	20	62614570	.	T	A	20	63983217	.	T	A	PRPF6	HGNC:15860	Homo sapiens pre-mRNA processing factor 6 (PRPF6), mRNA
NM_012469.4:c.607C>T	MANE	NM_012469.4:c.607C>T			NG_029719.1:g.19007C>T			NP_036601.2:p.(Arg203Ter)	NC_000020.10:g.62626437C>T	NC_000020.11:g.63995084C>T	20	62626437	.	C	T	20	63995084	.	C	T	PRPF6	HGNC:15860	Homo sapiens pre-mRNA processing factor 6 (PRPF6), mRNA
NM_012469.4:c.2186G>A	MANE	NM_012469.4:c.2186G>A			NG_029719.1:g.51062G>A			NP_036601.2:p.(Arg729Gln)	NC_000020.10:g.62658492G>A	NC_000020.11:g.64027139G>A	20	62658492	.	G	A	20	64027139	.	G	A	PRPF6	HGNC:15860	Homo sapiens pre-mRNA processing factor 6 (PRPF6), mRNA

## Sheet: Supplementary Table 2
Gene	HGNC Gene ID	Transcript	Variant		Genomic coordinate	Population data			Compuational and predictive data			Functional data			Segregation data			De novo data			Allelic data			Other database data			Other data			Total count	PVS1	PS	PM	PP	BA	BS	BP	Comment	Novel?	PVS points	PS points	PM points	PP points	BA points	BS points	BP points	Points sum	Points Total: classification
			c.	p.	g.	ACMG guideline	Comment/Notes	Score	ACMG guideline	Comment/Notes	Score	ACMG guideline	Comment/Notes	Score	ACMG guideline	Comment/Notes	Score	ACMG guideline	Comment/Notes	Score	ACMG guideline	Comment/Notes	Score	ACMG guideline	Comment/Notes	Score	ACMG guideline	Comment/Notes	Score
PRPF3	HGNC:17348	NM_004698.4	c.1345C>T	p.(Arg449Trp)	NC_000001.11:g.150343371C>T	Absent or extremely low frequency in population databases	Absent from gnomAD (Version 4), LOVD and dnSNP	PM2_Supporting	Multiple lines of computational evidence support a deleterious effect on the gene/gene product	In silico pathogenicity prediction tools indicate that the variant is pathogenic. Revel = 0.94 (strong), AlphaMissense = 0.993 (strong), MetaLR = 0.97, CADD = 34	PP3_Strong	Mutational hotspot or well-studied functional domain without benign variation	This variant is located in a region between amino acids 416-550 that interacts with SAR3 required for U4/U6 snRNP recycling (PMID: 15314151). This functional domain has 43 missense/in-frame variants of which 13 are pathogenic, 29 are uncertain and 1 is benign, which qualifies as supporting pathogenic according to the germline classification tool on varsome accessed on the 05/03/2024	PM1_Supporting	N/A	N/A	N/A	N/A	N/A	N/A	N/A	N/A	N/A	N/A	N/A	N/A	Found in a case with an alternative cause	*NOTE: Different amino acid change p.Arg449Gly is pathogenic (PMID:28350375). However, PM5 cannot be applied in this case as PP3_Strong has been applied already and constitutes a stronger piece of evidence. Patient and affected daughter also have a pathogenic RP1 variant (RP1 c.2613dupA)	BP5	PM2_Supporting, PP3_Strong, PM1_Supporting, N/A, N/A, N/A, N/A, BP5	0	1	0	2	0	0	1		Yes	0	4	0	2	0	0	-1	5	VUS
PRPF8	HGNC:17340	NM_006445.4	c.712C>T	p.(Leu238Phe)	NC_000017.11:g.1681632G>A	Absent or extremely low frequency in population databases	Absent in gnomAD, LOVD and dbSNP	PM2_Supporting	Multiple lines of computational evidence support a deleterious effect on the gene/gene product	In silico pathogenicity prediction tools indicate that the variant is pathogenic. REVEL = 0.72 (moderate), MetaLR = 0.85, M-CAP = 0.3198, AlphaMissense = 0.862 (moderate), CADD = 26.3 (supporting)	PP3	Missense in gene with low rate of benign missense variants and pathogenic missenses are common	54 out of 61 non-VUS missense variants in gene PRPF8 are pathogenic = 88.5% which is more than threshold of 80.8% according to the germline classification tool on Varsome accessed on the 06/03/2024	PP2	N/A	N/A	N/A	N/A	N/A	N/A	N/A	N/A	N/A	N/A	Absent from ClinVar	N/A	Found in a case with an alternative cause	Patient has a pathogenic (NR2E3 c.166G>C)	BP5	PM2_Supporting, PP3, PP2, BP5, N/A, N/A, N/A, N/A	0	0	0	3	0	0	1		Yes	0	0	0	3	0	0	-1	2	VUS
PRPF8	HGNC:17340	NM_006445.4	c.2083G>A	p.(Asp695Asn)	NC_000017.11:g.1677074C>T	Absent or extremely low frequency in population databases	Absent in gnomAD, LOVD and dbSNP	PM2_Supporting	Multiple lines of computational evidence support a deleterious effect on the gene/gene product	In silico pathogenicity prediction tools indicate that the variant is pathogenic. REVEL = 0.7 (moderate), MetaLR = 0.79, M-CAP = 0.04625, AlphaMissense = 0.948 (moderate), CADD = 30	PP3_Moderate	Missense in gene with low rate of benign missense variants and pathogenic missenses are common	54 out of 61 non-VUS missense variants in gene PRPF8 are pathogenic = 88.5% which is more than threshold of 80.8% according to the germline classification tool on Varsome accessed on the 06/03/2024	PP2	N/A	N/A	N/A	N/A	N/A	N/A	N/A	N/A	N/A	N/A	Absent from ClinVar	N/A	N/A	N/A	N/A	PM2_Supporting, PP3_Moderate, PP2, N/A, N/A, N/A, N/A, N/A	0	0	1	2	0	0	0		Yes	0	0	2	2	0	0	0	4	VUS
PRPF8	HGNC:17340	NM_006445.4	c.3317C>A	p.(Ala1106Asp)	NC_000017.11:g.1673875G>T	Absent or extremely low frequency in population databases	gnomAD (version4) allele frequency = 0.000001592, Threshold = 0.00007905. Note this variant is covered in fewer than 50% of individuals which could effect allele frequency estimates. Absent from LOVD but present in dbSNP	PM2_Supporting	Multiple lines of computational evidence support a deleterious effect on the gene/gene product	In silico pathogenicity prediction tools indicate that the variant is pathogenic. REVEL = 0.84 (moderate), MetaLR = 0.61, M-CAP = 0.3008, AlphaMissense = 0.991 (strong), CADD = 25.5 (supporting)	PP3	Missense in gene with low rate of benign missense variants and pathogenic missenses are common	gnomAD (version 4) constraint of missense upper Z-score = 11.324. 14 pathogenic missense variants on ClinVar. Low rate of benign missense variation	PP2	N/A	N/A	N/A	N/A	N/A	N/A	N/A	N/A	N/A	N/A	Adjacent variant p.Asp1007Asn classified as LP on ClinVar	N/A	Found in a case with an alternative cause	Patient has a homozygous pathogenic variant in PDE6B (PDE6B c.1685G>A)	BP5	PM2_Supporting, PP3, PP2, N/A , N/A, N/A, N/A, BP5	0	0	0	3	0	0	1		Yes - Novel IRD	0	0	0	3	0	0	-1	2	VUS
PRPF8	HGNC:17340	NM_006445.4	c.5803C>T	p.(Arg1935Cys)	NC_000017.11:g.1655534G>A	Absent or extremely low frequency in population databases	Absent from gnomAD (version 4) and dbSNP. One submission in LOVD	PM2_Supporting	Novel missense change at an amino acid residue where a different pathogenic missense change has been seen before	The c.5804G>A,p.Arg1935His variant is classified as pathogenic/likely pathogenic in ClinVar and cited in a paper (PMID: 24938718)	PM5	Missense in gene with low rate of benign missense variants and pathogenic missenses are common	gnomAD (version 4) constraint of missense upper Z-score = 11.324. 14 pathogenic missense variants on ClinVar. Low rate of benign missense variation	PP2	N/A	N/A	N/A	N/A	N/A	N/A	N/A	N/A	N/A	N/A	2 submissions to ClinVar one as Pathogenic and one as a VUS	N/A	N/A	** NOTE PS4 can be applied in addition to PM2_Supporting due to several unrelated cases reported in the literature (PMID: 34906470, 32531858)	N/A	PM2_Supporting, PS4, PM5, PP2, N/A, N/A, N/A, N/A, N/A	0	1	1	2	0	0	0		No	0	4	2	2	0	0	0	8	Likely pathogenic
PRPF8	HGNC:17340	NM_006445.4	c.6337_6339del	p.(Lys2113del)	NC_000017.11:g.1653575_1653577del	Absent or extremely low frequency in population databases	Absent from gnomAD (Version 4), 2 enteries in LOVD, present in dbSNP	PM2_Supporting	Protein length changing variant	This c.6337_6339del variant results in the deletion of a single Lyseine amino acid at position 2113. Therefore, an amino acid is lost but the reading frame of the PRPF8 protein remains intact	PM4	N/A	N/A	N/A	N/A	N/A	N/A	N/A	N/A	N/A	N/A	N/A	N/A	N/A	4 submissions as LP/VUS in ClinVar	N/A	N/A	** NOTE PS4 can be applied in addition to PM2_Supporting due to several unrelated cases reported in the literature. Present in 2 patients from the same family in this cohort previously published by (PMID: 29099798) and observed in two other cases by (PMID: 22581970, 34906470)	N/A	PM2_Supporting, PS4, PM4, N/A, N/A, N/A, N/A, N/A, N/A	0	1	1	1	0	0	0		No	0	4	2	1	0	0	0	7	Likely pathogenic
PRPF8	HGNC:17340	NM_006445.4	c.6928A>G	p.(Arg2310Gly)	NC_000017.11:g.1650882T>C	Absent or extremely low frequency in population databases	Absent from gnomAD (Version 4), 16 enteries in LOVD, present in dnSNP	PM2_Supporting	Multiple lines of computational evidence support a deleterious effect on the gene/gene product	In silico pathogenicity prediction tools indicate that the variant is pathogenic. REVEL = 0.87 (moderate), MetaLR = 0.97, M-CAP = 0.7875, AlphaMissense = 0.999 (strong), CADD = 22.4 (moderate)	PP3_Moderate	Mutational hotspot or well-studied functional domain without benign variation	This variant is located in the C-terminal MPN domain required for interaction with EFTUD2 and SNRNP200 (PMID: 17317632). At this exact amino acid, 2 other substitutions have been reported as pathogenic in ClinVar p.Arg2310Lys and p.Arg2310Ser	PM1	N/A	N/A	N/A	N/A	N/A	N/A	N/A	N/A	N/A	N/A	6 submissions as LP/P in ClinVar	N/A	N/A	** NOTE PS4 can be applied in addition to PM2_Supporting due to several unrelated cases reported in the literature (PMID: 34906470, 28041643, 16799052, 12714658)	N/A	PM2_Supporting, PS4, PP3_Moderate, PM1, N/A, N/A, N/A, N/A, N/A	0	1	2	1	0	0	0		No	0	4	4	1	0	0	0	9	Likely pathogenic
PRPF8	HGNC:17340	NM_006445.4	c.6930G>C	p.(Arg2310Ser)	NC_000017.11:g.1650880C>G	Absent or extremely low frequency in population databases	Absent from gnomAD (Version 4) and dbSNP. 3 enteries in LOVD	PM2_Supporting	Same amino acid change as an established pathogenic variant	PRPF8 c.6930G>T (p.Arg2310Ser) is an established pathogenic variant on ClinVar. In this case c.6930G>C is a different base change but results in the same amino acid change	PS1	Mutational hotspot or well-studied functional domain without benign variation	This variant is located in the C-terminal MPN domain required for interaction with EFTUD2 and SNRNP200 (PMID: 17317632). At this exact amino acid, 2 other substitutions have been reported as pathogenic in ClinVar p.Arg2310Lys and p.Arg2310Gly	PM1	Co-segregation with disease in multiple affected family members	(1/2)^9 = 0.00195 which is <0.25 across 2 pedigrees (PMID: 22039234)	PP1_Strong	N/A	N/A	N/A	N/A	N/A	N/A	N/A	6 submissions as P in ClinVar	N/A	N/A	** NOTE PS4 can be applied in addition to PM2_Supporting due to several unrelated cases reported in the literature (PMID: 30360737, 20232351, 22039234)	N/A	PM2_Supporting, PS4, PS1, PM1, PP1_Strong, N/A, N/A, N/A, N/A	0	3	1	1	0	0	0		No	0	12	2	1	0	0	0	15	Pathogenic
PRPF31	HGNC:15446	NM_015629.4	c.239_249del	p.(Val80GlyfsTer6)	NC_000019.10:g.54121860_54121870del	Absent or extremely low frequency in population databases	Absent in gnomAD (Version 4), LOVD and dbSNP	PM2_Supporting	Predicted null variant in a gene where LOF is a known mechanism of disease	Variant occurs in exon 4 of 14 and protein position 80 of 500 likely to undergo NMD	PVS1	N/A	N/A	N/A	N/A	N/A	N/A	N/A	N/A	N/A	N/A	N/A	N/A	N/A	Absent from ClinVar	N/A	N/A	N/A	N/A	PM2_Supporting, PVS1, N/A, N/A, N/A, N/A, N/A, N/A	1	0	0	1	0	0	0		Yes	8	0	0	1	0	0	0	9	Likely pathogenic
PRPF31	HGNC:15446	NM_015629.4	c.240_241insT	p.(Met81TyrfsTer9)	NC_000019.10:g.54121861_54121862insT	Absent or extremely low frequency in population databases	Absent from gnomAD (Version 4) and dbSNP, 2 enteries in LOVD	PM2_Supporting	Predicted null variant in a gene where LOF is a known mechanism of disease	Variant occurs in exon 4 of 14 and protein position 81 of 500 likely to undergo NMD	PVS1	N/A	N/A	N/A	N/A	N/A	N/A	N/A	N/A	N/A	N/A	N/A	N/A	N/A	Absent from ClinVar, variant published previously by collaborators (PMID: 35456422)	N/A	N/A	N/A	N/A	PM2_Supporting, PVS1, N/A, N/A, N/A, N/A, N/A, N/A	1	0	0	1	0	0	0		Yes	8	0	0	1	0	0	0	9	Likely pathogenic
PRPF31	HGNC:15446	NM_015629.4	c.410G>C	p.(Arg137Pro)	NC_000019.10:g.54122584G>C	Absent or extremely low frequency in population databases	Absent from gnomAD (Version 4), LOVD and dbSNP	PM2_Supporting	Multiple lines of computational evidence support a deleterious effect on the gene/gene product	In silico pathogenicity prediction tools indicate that the variant is pathogenic. Revel = 0.82 (moderate), AlphaMissense = 0.996 (strong), MetaLR = 0.76, CADD = 33	PP3_Moderate	Missense in gene with low rate of benign missense variants and pathogenic missenses are common	46 out of 49 non-VUS missense variants in gene PRPF31 are pathogenic = 93.9% which is more than threshold of 80.8% according to the germline classification tool on Varsome accessed on the 05/03/2024	PP2	N/A	N/A	N/A	N/A	N/A	N/A	N/A	N/A	N/A	N/A	*NOTE: Different amino acid change p.Arg137Cys is VUS on ClinVar. Next amino acid, p.Thr138Lys found by (PMID: 17325180) to be pathogenic	N/A	Found in a case with an alternative cause	Patient has a clinical and genetic diagnosis of Bardet-Biedl Syndrome caused by two variants in the BBS10 gene (BBS10 c.155G>A and BBS10 c.2119_2120delGT)	BP5	PM2_Supporting, PP3_Moderate, PP2, N/A, N/A, N/A, N/A, BP5	0	0	1	2	0	0	1		Yes	0	0	2	2	0	0	-1	3	VUS
PRPF31	HGNC:15446	NM_015629.4	c.528-1G>T	p.?	NC_000019.10:g.54123748G>T	Absent or extremely low frequency in population databases	Absent from gnomAD (Version 4) and dbSNP, 2 enteries on LOVD	PM2_Supporting	Predicted null variant in a gene where LOF is a known mechanism of disease	Variant occurs at the intron 6 - exon 7 canonical splice acceptor site with a SpliceAI score of 0.99. Human Splice Finder Like predicts that there are two alternative acceptor sites downstream which could be used by the splicing apparatus. If so, skipping of the first 4 or 7 bases of intron 7 is plausible which would both result in a frameshift. This exon is present in biologically relevant trans…	PVS1	N/A	N/A	N/A	N/A	N/A	N/A	N/A	N/A	N/A	N/A	N/A	N/A	N/A	Absent from ClinVar. Previously published by this lab (PMID: 29099798)	N/A	N/A	N/A	N/A	PM2_Supporting, PVS1, N/A, N/A, N/A, N/A, N/A, N/A	1	0	0	1	0	0	0		No	8	0	0	1	0	0	0	9	Likely pathogenic
PRPF31	HGNC:15446	NM_015629.4	c.757G>A	p.(Gly253Arg)	NC_000019.10:g.54124558G>A	Absent or extremely low frequency in population databases	Absent from gnomAD (Version 4), dbSNP and LOVD	PM2_Supporting	Multiple lines of evidence support a deleterious effect on the gene/gene product	In silico pathogenicity prediction tools indicate that the variant is pathogenic. Revel = 0.96 (strong), AlphaMissense = 1 (strong), MetaLR = 0.95, M-CAP = 0.9115, CADD = 29.4 (moderate)	PP3_Strong	Mutational hotspot without benign missense variation	This variant is located in the Nop domain between amino acids 215-333. This functional domain has 76 missense/in-frame variants of which 18 are pathogenic, 58 are uncertain and 0 are benign, which qualifies as supporting pathogenic according to the germline classification tool on varsome accessed on the 21/03/2024	PM1_Supporting	N/A	N/A	N/A	N/A	N/A	N/A	N/A	N/A	N/A	N/A	2 submissions as LP/P in ClinVar	N/A	N/A	N/A	N/A	PM2_Supporting, PP3_Strong, PM1_Supporting, N/A, N/A, N/A, N/A, N/A	0	1	0	2	0	0	0		No	0	4	0	2	0	0	0	6	Likely pathogenic
PRPF31	HGNC:15446	NM_015629.4	c.772_773delACinsCAACATGCAACATCAT	p.(Thr258GlnfsTer68)	NC_000019.10:g.54124573_54124574delinsCAACATGCAACATCAT	Absent or extremely low frequency in population databases	Absent from gnomAD (Version 4) and dbSNP, 1 entry in LOVD	PM2_Supporting	Predicted null variant in a gene where LOF is a known mechanism of disease	Variant occurs in exon 8 of 14 and protein position 258 of 500 likely to undergo NMD	PVS1	N/A	N/A	N/A	N/A	N/A	N/A	N/A	N/A	N/A	N/A	N/A	N/A	N/A	Absent from ClinVar, variant published previously by collaborators (PMID: 25472526)	N/A	N/A	N/A	N/A	PM2_Supporting, PVS1, N/A, N/A, N/A, N/A, N/A, N/A	1	0	0	1	0	0	0		Yes	8	0	0	1	0	0	0	9	Likely pathogenic
PRPF31	HGNC:15446	NM_015629.4	c.958delinsGGTTGAGATCGAGCCCA	p.(Leu320GlyfsTer2)	NC_000019.10:g.54128085delinsGGTTGAGATCGAGCCCA	Absent or extremely low frequency in population databases	Absent from gnomAD (Version 4), LOVD and dbSNP	PM2_Supporting	Predicted null variant in a gene where LOF is a known mechanism of disease	Variant occurs in exon 10 of 14 and protein position 320 of 500 predicted to undergo NMD	PVS1	N/A	N/A	N/A	N/A	N/A	N/A	N/A	N/A	N/A	N/A	N/A	N/A	N/A	Absent from PubMed and ClinVar	N/A	N/A	N/A	N/A	PM2_Supporting, PVS1, N/A, N/A, N/A, N/A, N/A, N/A	1	0	0	1	0	0	0		Yes	8	0	0	1	0	0	0	9	Likely pathogenic
PRPF31	HGNC:15446	NM_015629.4	c.1015C>T	p.(Gln339Ter)	NC_000019.10:g.54128142C>T	Absent or extremely low frequency in population databases	Absent from gnomAD (version4). Note, this variant was only covered by 50% of the exomes and therefore, the allele frequency may not be entirely accurate. 1 entry in LOVD, present in dbSNP	PM2_Supporting	Predicted null variant in a gene where LOF is a known mechanism of disease	Variant occurs in exon 10 of 14 and protein position 339 of 500 predicted to undergo NMD	PVS1	N/A	N/A	N/A	N/A	N/A	N/A	N/A	N/A	N/A	N/A	N/A	N/A	N/A	Absent from ClinVar, variant published previously by (PMID: 29957067)	N/A	N/A	N/A	N/A	PM2_Supporting, PVS1, N/A, N/A, N/A, N/A, N/A, N/A	1	0	0	1	0	0	0		No	8	0	0	1	0	0	0	9	Likely pathogenic
PRPF31	HGNC:15446	NM_015629.4	c.1114C>T	p.(Arg372Trp)	NC_000019.10:g.54128345C>T	Absent or extremely low frequency in population databases	22 observations in gnomAD (version 4). Allele frequency = 0.00002083, Threshold = 0.00002121. Incomplete peneterance a feature of this gene. Absent on LOVD but present in dbSNP	PM2_Supporting	Multiple lines of computational evidence support a deleterious effect on the gene/gene product	In silico pathogenicity prediction tools indicate that the variant is pathogenic. Revel = 0.81 (moderate), AlphaMissense = 0.965 (moderate), MetaLR = 0.89, M-CAP = 0.5746, CADD = 34 (moderate)	PP3_Moderate	Missense in gene with low rate of benign missense variants and pathogenic missenses are common	46 out of 49 non-VUS missense variants in gene PRPF31 are pathogenic = 93.9% which is more than threshold of 80.8% according to the germline classification tool on Varsome accessed on the 05/03/2024	PP2	N/A	N/A	N/A	N/A	N/A	N/A	N/A	N/A	N/A	N/A	One submission by ivitae in ClinVar as a VUS	N/A	Found in a case with an alternative cause	Patient has a clinical and genetic diagnosis of Choroideremia caused by (CHM c.1161_1164del)	BP5	PM2_Supporting, PP3_Moderate, PP2, N/A, N/A, N/A, N/A, BP5	0	0	1	2	0	0	1		Yes - Novel IRD	0	0	2	2	0	0	-1	3	VUS
PRPF31	HGNC:15446	NM_015629.4	c.1190dup	p.(His398ProfsTer77)	NC_000019.10:g.54129100dup	Absent or extremely low frequency in population databases	Absent from gnomAD (Version 4), present in dbSNP and 2 enteries in LOVD	PM2_Supporting	Predicted null variant in a gene where LOF is a known mechanism of disease	Variant occurs in exon 12 of 14 and protein position 397 of 500 likely to undergo NMD	PVS1	N/A	N/A	N/A	N/A	N/A	N/A	N/A	N/A	N/A	N/A	N/A	N/A	N/A	1 submission as LP in ClinVar. Published previously by (PMID: 30718709) and by this lab (PMID: 27624628)	N/A	N/A	N/A	N/A	PM2_Supporting, PVS1, N/A, N/A, N/A, N/A, N/A, N/A	1	0	0	1	0	0	0		No	8	0	0	1	0	0	0	9	Likely pathogenic
PRPF31	HGNC:15446	NM_015629.4	c.1325G>A	p.(Arg442His)	NC_000019.10:g.54129321G>A	Absent or extremely low frequency in population databases	37 observations in gnomAD (version 4). Allele frequency = 0.00002543, Threshold = 0.00002121. Incomplete peneterance a feature of this gene. Absent on LOVD but present in dbSNP	PM2_Supporting	Multiple lines of evidence support a deleterious effect on the gene/gene product	In silico pathogenicity prediction tools indicate that the variant is pathogenic. Revel = 0.64 (uncertain), AlphaMissense = 0.57 (uncertain), MetaLR = 0.84, M-CAP = 0.0.4746, CADD = 28.3 (moderate)	PP3	N/A	N/A	N/A	N/A	N/A	N/A	N/A	N/A	N/A	N/A	N/A	N/A	N/A	2 submissions as a VUS in ClinVar	N/A	N/A	N/A	N/A	PM2_Supporting, PP3, N/A, N/A, N/A, N/A, N/A, N/A	0	0	0	2	0	0	0		No	0	0	0	2	0	0	0	2	VUS
SNRNP200	HGNC:30859	NM_014014.5	c.1768C>T	p.(Pro590Ser)	NC_000002.12:g.96295562G>A	Absent or extremely low frequency in population databases	gnomAD (version4) allele frequency = 0.000001591 which is below the threshold of 0.0005 for this gene. Note, this variant was only covered by 50% of the exomes and therefore, the allele frequency may not be entirely accurate. Absent from LOVD and dbSNP	PM2_Supporting	Multiple lines of computational evidence support a deleterious effect on the gene/gene product	In silico pathogenicity prediction tools indicate that the variant is pathogenic. Revel = 0.83 (Moderate), MetaLR = 0.38 (benign low), M-CAP = 0.5973 (Supporting), AlphaMissense = 0.992 (Strong), CADD = 31 (Moderate)	PP3_Moderate	Mutational hotspot or well-studied functional domain without benign variation	This variant is located in the Helicase ATP-binding 1 terminal. This N-terminal cassette threads single-stranded RNA, analysis suggests it can load onto an internal region of U4/U6 di-snRNA (PMID: 23045696). This functional domain has 69 missense/in-frame variants of which 15 are pathogenic, 53 are uncertain and 1 is benign, which qualifies as supporting pathogenic according to the germline class…	PM1_Supporting	N/A	N/A	N/A	N/A	N/A	N/A	N/A	N/A	N/A	N/A	0 submissions to ClinVar	N/A	N/A	N/A	N/A	PM2_Supporting, PP3_Moderate, PM1_Supporting, N/A, N/A, N/A, N/A, N/A	0	0	1	2	0	0	0		Yes - Novel IRD	0	0	2	2	0	0	0	4	VUS
SNRNP200	HGNC:30859	NM_014014.5	c.1787T>C	p.(Ile596Thr)	NC_000002.12:g.96295543A>G	Absent or extremely low frequency in population databases	Absent from gnomAD (version 4) and LOVD. Present in dbSNP	PM2_Supporting	Multiple lines of computational evidence support a deleterious effect on the gene/gene product	In silico pathogenicity prediction tools indicate that the variant is pathogenic. Revel = 0.711(Supporting), MetaLR = 0.307 (benign low), M-CAP = 0.607 (Supporting), AlphaMissense = 0.907 (Moderate), CADD = 28.9 (Moderate)	PP3	Mutational hotspot or well-studied functional domain without benign variation	This variant is located in the Helicase ATP-binding 1 terminal. This N-terminal cassette threads single-stranded RNA, analysis suggests it can load onto an internal region of U4/U6 di-snRNA (PMID: 23045696). This functional domain has 69 missense/in-frame variants of which 15 are pathogenic, 53 are uncertain and 1 is benign, which qualifies as supporting pathogenic according to the germline class…	PM1_Supporting	N/A	N/A	N/A	N/A	N/A	N/A	N/A	N/A	N/A	N/A	0 submissions to ClinVar	N/A	Found in a case with an alternative cause	Note: within our T5000 database, this variant has been observed in 9 individuals, all of whom are affected. Within these pedigrees, there are further family members without the variant who are affected, and moreoever 7 of the 9 affected individuals with this SNRNP200 variant have been "solved" through the identification of pathogenic variants in other genes	BP5	PM2_Supporting, PP3, PM1_Supporting, N/A, N/A, N/A, N/A, BP5	0	0	0	3	0	0	1		Yes	0	0	0	3	0	0	-1	2	VUS
SNRNP200	HGNC:30859	NM_014014.5	c.2041C>T	p.(Arg681Cys)	NC_000002.12:g.96293091G>A	Absent or extremely low frequency in population databases	gnomAD (version4) allele frequency = 0.000001590 which is below the threshold of 0.0005 for this gene. Note, this variant was only covered by 50% of the exomes and therefore, the allele frequency may not be entirely accurate. 57 enteries in LOVD. Variant is present in dbSNP	PM2_Supporting	Multiple lines of computational evidence support a deleterious effect on the gene/gene product	In silico pathogenicity prediction tools indicate that the variant is pathogenic. Revel = 0.95 (strong), MetaLR = 0.95, M-CAP = 0.82, AlphaMissense = 0.992 (strong), CADD = 34 (moderate)	PP3_Strong	Mutational hotspot or well-studied functional domain without benign variation	This variant is located in a region between amino acids 395-2129 that interacts with C9orf78 and WBP4 (PMID: 35241646). Within this region, there is a hostpot of 17 amino-acids which has 10 missense/in-frame variants of which 5 are pathogenic, 5 are uncertain and there are no benign variants. This qualifies as moderate pathogenic evidence according to the germline classification tool on Varsome a…	PM1	Co-segregation with disease in multiple affected family members	(1/2)^13 = 0.00012 which is <0.25 across 5 pedigrees (PMID: 21618346, 24319334, 28076437)	PP1_Strong	N/A	N/A	N/A	N/A	N/A	N/A	N/A	9 submissions to ClinVar as LP/P accessed on the 04/03/24	N/A	N/A	** NOTE PS4 can be applied in addition to PM2_Supporting due to several unrelated cases reported in the literature (PMID: 21618346, 24319334, 28076437). Important to note two other missense variants which alter this highly conserved Arg681 residue such as Arg681Leu, and Arg681His are also classified as LP/P on ClinVar.	N/A	PM2_Supporting, PS4, PP3_Strong, PM1, PP1_Strong, N/A, N/A, , N/A	0	3	1	1	0	0	0		No	0	12	2	1	0	0	0	15	Pathogenic
SNRNP200	HGNC:30859	NM_014014.5	c.2042G>A	p.(Arg681His)	NC_000002.12:g.96293090C>T	Absent or extremely low frequency in population databases	gnomAD (version4) allele frequency = 0.000002052 which is below the threshold of 0.0005 for this gene. Absent from LOVD and present in dbSNP	PM2_Supporting	Novel missense change at an amino acid residue where a different pathogenic missense change has been seen before	SNRNP200 c.2041C>T,p.Arg681Cys is an established pathogenic variant on ClinVar and is reported in previous studies (PMID: 21618346, 24319334, 28076437)	PM5	Mutational hotspot or well-studied functional domain without benign variation	This variant is located in a region between amino acids 395-2129 that interacts with C9orf78 and WBP4 (PMID: 35241646). Within this region, there is a hostpot of 17 amino-acids which has 10 missense/in-frame variants of which 5 are pathogenic, 5 are uncertain and there are no benign variants. This qualifies as moderate pathogenic evidence according to the germline classification tool on Varsome a…	PM1	N/A	N/A	N/A	N/A	N/A	N/A	N/A	N/A	N/A	N/A	Reported previously by (PMID: 21618346, 24319334, 28076437). 5 submissions to ClinVar as LP/P	N/A	N/A	** NOTE PS4 can be applied in addition to PM2_Supporting due to several unrelated cases reported in the literature (PMID: 21618346, 24319334, 28076437). Important to note two other missense variants which alter this highly conserved Arg681 residue such as Arg681Leu, and Arg681Cys are also classified as LP/P on ClinVar.	N/A	PM2_Supporting, PS4, PM5, PM1, N/A, N/A, N/A, N/A	0	1	2	1	0	0	0		No	0	4	4	1	0	0	0	9	Likely pathogenic
SNRNP200	HGNC:30859	NM_014014.5	c.2182C>T	p.(Arg728Trp)	NC_000002.12:g.96291879G>A	Absent or extremely low frequency in population databases	gnomAD (version4) allele frequency = 0.000008674 which is below the threshold of 0.0005 for this gene. Absent from LOVD and present in dbSNP	PM2_Supporting	Multiple lines of computational evidence support a deleterious effect on the gene/gene product	In silico pathogenicity prediction tools indicate that the variant is pathogenic. REVEL = 0.8 (moderate), MetaLR = 0.91, M-CAP = 0.6621, AlphaMissense = 0.999 (strong), CADD = 32 (moderate)	PP3_Moderate	Mutational hotspot or well-studied functional domain without benign variation	This variant is located in the Helicase C-terminal 1. This C-terminal cassette does not seem to engage RNA in the same fashion as the N-terminal cassette but it binds ATP and strongly stimulates the N-terminal helicase (PMID: 23045696). This functional domain has 47 missense/in-frame variants of which 10 are pathogenic, 37 are uncertain variants and 0 are benign, which qualifies as supporting pat…	PM1_Supporting	N/A	N/A	N/A	N/A	N/A	N/A	N/A	N/A	N/A	N/A	Not found in PubMed and 0 submissions in ClinVar. Alternative variant at the same amino acid position p.Arg728Leu classified as pathogenic on ClinVar but only one single submitter	N/A	Found in a case with an alternative cause	Identified in two siblings with a clinical and genetic diagnosis of Usher's Syndrome (USH2A c.2276G>T and USH2A intragenic deletion)	BP5	PM2_Supporting, PP3_Moderate, PM1_Supporting, N/A, N/A, N/A, N/A, BP5	0	0	1	2	0	0	1		Yes - Novel IRD	0	0	2	2	0	0	-1	3	VUS
SNRNP200	HGNC:30859	NM_014014.5	c.2578C>A	p.(Gln860Lys)	NC_000002.12:g.96290490G>T	Absent or extremely low frequency in population databases	Absent from gnomAD (version 4), LOVD and dbSNP	PM2_Supporting	Novel missense change at an amino acid residue where a different pathogenic missense change has been seen before	Alternative variant c.2578C>G, p.Gln860His is classified as pathogenic in LOVD. Additionally, in silico pathogenicity predictor tools indicate that the variant is pathogneic. REVEL = 0.859 (Moderate), MetaLR = 0.8541, M-CAP = 0.3248, AlphaMissense = 0.953 (Moderate), CADD = 28.1 (Moderate)	PM5	Mutational hotspot or well-studied functional domain without benign variation	This variant is located in the Helicase C-terminal 1. This C-terminal cassette does not seem to engage RNA in the same fashion as the N-terminal cassette but it binds ATP and strongly stimulates the N-terminal helicase (PMID: 23045696). This functional domain has 47 missense/in-frame variants of which 10 are pathogenic, 37 are uncertain variants and 0 are benign, which qualifies as supporting pat…	PM1_Supporting	N/A	N/A	N/A	N/A	N/A	N/A	N/A	N/A	N/A	N/A	0 submissions to ClinVar. 2 Family members affected in our cohort	N/A	N/A	N/A	N/A	PM2_Supporting, PM5, PM1_Supporting, N/A, N/A, N/A, N/A, N/A	0	0	1	2	0	0	0		Yes	0	0	2	2	0	0	0	4	VUS
SNRNP200	HGNC:30859	NM_014014.5	c.2990C>G	p.(Thr997Arg)	NC_000002.12:g.96289330G>C	Absent or extremely low frequency in population databases	gnomAD (version4) allele frequency = 0.000004789 which is below the threshold of 0.0005 for this gene. Absent from LOVD and dbSNP	PM2_Supporting	Multiple lines of computational evidence support a deleterious effect on the gene/gene product	In silico pathogenicity prediction tools indicate that the variant is pathogenic. REVEL = 0.67 (supporting), AlphaMissense = 0.999 (strong), MetaLR = 0.68, M-CAP = 0.08771, CADD = 27.2 (supporting)	PP3	Mutational hotspot or well-studied functional domain without benign variation	This variant is located in the SEC63 1 domain and a region between amino acids 395-2129 that interacts with C9orf78 and WBP4 (PMID: 35241646). This functional domain has 388 missense/in-frame variants of which 52 are pathogenic, 326 are uncertain and 10 benign, which qualifies as supporting pathogenic according to the germline classification tool on varsome accessed on the 05/03/2024	PM1_Supporting	N/A	N/A	N/A	N/A	N/A	N/A	N/A	N/A	N/A	N/A	0 submissions to ClinVar	N/A	N/A	N/A	N/A	PM2_Supporting, PP3, PM1_Supporting, N/A, N/A, N/A, N/A, N/A	0	0	0	3	0	0	0		Yes	0	0	0	3	0	0	0	3	VUS
SNRNP200	HGNC:30859	NM_014014.5	c.3260C>T	p.(Ser1087Leu)	NC_000002.12:g.96287968G>A	Absent or extremely low frequency in population databases	gnomAD (version4) allele frequency = 0.000006157 which is below the threshold of 0.0005 for this gene. 67 enteries in LOVD. Variant is present in dbSNP	PM2_Supporting	Multiple lines of computational evidence support a deleterious effect on the gene/gene product	In silico pathogenicity prediction tools indicate that the variant is pathogenic. Revel = 0.67 (supporting), MetaLR = 0.5, M-CAP = 0.1472, AlphaMissense = 0.96 (moderate), CADD = 33 (moderate). Located very close to exon intron boundary but SpliceAI does not predict an affect on splicing. However, dbscSNV Ada = 0.98 and dbscSNV RF = 0.81	PP3	Mutational hotspot or well-studied functional domain without benign variation	This variant is located in a region between amino acids 395-2129 that interacts with C9orf78 and WBP4 (PMID: 35241646). This region has 388 missense/in-frame variants of which 52 are pathogenic, 326 are uncertain and 10 benign variants which qualifies as supporting pathogenic according to the germline classification tool on Varsome accessed on the 04/03/2024. Functional analysis was carried out b…	PM1_Supporting	Co-segregation with disease in multiple affected family members	(1/2)^12 = 0.00024 which is <0.25 across 1 pedigree (PMID: 19878916)	PP1_Strong	N/A	N/A	N/A	N/A	N/A	N/A	N/A	7 submissions to ClinVar as LP/P accessed on the 04/03/24	N/A	N/A	Important to note that a defect associated with this variant has been shown in mammalian cells but doesn't reach PS3 criteria.	N/A	PM2_Supporting, PP3, PM1_Supporting, PP1_Strong, N/A, N/A, N/A, N/A	0	1	0	3	0	0	0		No	0	4	0	3	0	0	0	7	Likely pathogenic
SNRNP200	HGNC:30859	NM_014014.5	c.4708C>T	p.(Arg1570Cys)	NC_000002.12:g.96283590G>A	Absent or extremely low frequency in population databases	gnomAD (version 4) allele fequency = 0.00001859, which is below the threshold of 0.0005 for this gene. There are 30 heterozygotes, most of which are over 50 years of age. One entery in LOVD	PM2_Supporting	Multiple lines of computational evidence support a deleterious effect on the gene/gene product	In silico pathogenicity prediction tools indicate that the variant is pathogenic. Revel = 0.91 (moderate), MetaLR = 0.81, M-CAP = 0.4627, AlphaMissense = 0.4046 (uncertain), CADD = 34 (moderate)	PP3	Mutational hotspot or well-studied functional domain without benign variation	This variant is located in a region between amino acids 395-2129 that interacts with C9orf78 and WBP4 (PMID: 35241646). This region has 388 missense/in-frame variants of which 52 are pathogenic, 326 are uncertain and 10 benign variants which qualifies as supporting pathogenic according to the germline classification tool on Varsome accessed on the 04/03/2024.	PM1_Supporting	N/A	N/A	N/A	N/A	N/A	N/A	N/A	N/A	N/A	N/A	2 submissions to ClinVar. Blueprint classifies as VUS, invitae classifies at likely benign	N/A	N/A	N/A	N/A	PM2_Supporting, PP3, PM1_Supporting, N/A, N/A, N/A, , N/A	0	0	0	3	0	0	0		No	0	0	0	3	0	0	0	3	VUS
RP9	HGNC:10288	NM_203288.2	c.359G>A	p.(Cys120Tyr)	NC_000007.14:g.33097317C>T	Absent or extremely low frequency in population databases	gnomAD (version4) allele frequency = 0.000004957 which is below the default threshold of 0.0001 for this gene. Absent from LOVD but present in dbSNP	PM2_Supporting	Multiple lines of computational evidence support a deleterious effect on the gene/gene product	In silico pathogenicity prediction tools indicate that the variant is pathogenic. REVEL = 0.95 (strong), MetaLR = 0.981, M-CAP = 0.6959, AlphaMissense = 0.999 (strong), CADD = 29.9 (moderate)	PP3_Strong	N/A	N/A	N/A	N/A	N/A	N/A	N/A	N/A	N/A	N/A	N/A	N/A	N/A	Not found in PubMed and 0 submissions in ClinVar	N/A	N/A	Varsome applies BS2 for this variant because it is observed in 7 healthy controls which is >5 for an autosomal dominant gene. However, incomplete peneterance is associated with this gene	N/A	PM2_Supporting, PP3_Strong, N/A, N/A, N/A, N/A, N/A, N/A	0	1	0	1	0	0	0		Yes - Novel IRD	0	4	0	1	0	0	0	5	VUS
PRPF6	HGNC:15860	NM_012469.4	c.240+2T>A	p.?	NC_000020.11:g.63983217T>A	Absent or extremely low frequency in population databases	Absent in gnomAD, LOVD and dbSNP	PM2_Supporting	Multiple lines of computational evidence support a deleterious effect on the gene/gene product	In silico splice prediction tools predict that this variant disrupts mRNA splicing of PRPF6. Cannot apply PVS1 in this case because there in insufficient evidence that LOF is a known mechanism of disease. If intron 2 is retained in this case, the 1691 additional nucleotides would result in a frameshift. This is predicted and so, PP3 more appropriate than PM4 without RNA studies.	PP3	N/A	N/A	N/A	N/A	N/A	N/A	N/A	N/A	N/A	N/A	N/A	N/A	N/A	N/A	N/A	N/A	N/A	N/A	PM2_Supporting, PP3, N/A, N/A, N/A, N/A, N/A, N/A	0	0	0	2	0	0	0	pLI for this gene = 0. Genes with high pLI scores (pLI ≥ 0.9) are extremely LoF intolerant, whereby genes with low pLI scores (pLI ≤ 0.1) are LoF tolerant.	Yes	0	0	0	2	0	0	0	2	VUS
PRPF6	HGNC:15860	NM_012469.4	c.607C>T	p.(Arg203Ter)	NC_000020.11:g.63995084C>T	Absent or extremely low frequency in population databases	10 observations in gnomAD (version 4). Allele frequency = 0.000006196, Threshold = 0.00007905. Incomplete peneterance a feature of this gene. Absent on LOVD but present in dbSNP	PM2_Supporting	Protein length changing variant	This nonsense variant occurs in exon 5 of 21 and protein position 203 of 942 and the protein product is predicte to result in NMD. Cannot apply PVS1 in this case because there in insufficient evidence that LOF is a known mechanism of disease	PM4	N/A	N/A	N/A	N/A	N/A	N/A	N/A	N/A	N/A	N/A	N/A	N/A	N/A	N/A	N/A	N/A	N/A	N/A	PM2_Supporting, PM4, N/A, N/A, N/A, N/A, N/A, N/A	0	0	1	1	0	0	0	pLI for this gene = 0. Genes with high pLI scores (pLI ≥ 0.9) are extremely LoF intolerant, whereby genes with low pLI scores (pLI ≤ 0.1) are LoF tolerant.	Yes - Novel IRD	0	0	2	1	0	0	0	3	VUS
PRPF6	HGNC:15860	NM_012469.4	c.2186G>A	p.(Arg729Gln)	NC_000020.11:g.64027139G>A	Absent or extremely low frequency in population databases	gnomAD (version4) allele frequency = 0.00007189, Threshold = 0.00007905. Absent from LOVD but present in dbSNP	PM2_Supporting	Novel missense change at an amino acid residue where a different pathogenic missense change has been seen before	All in silico tools are uncertain. The c.2185C>T (p.Arg729Trp) variant has been reported in a study by (PMID: 21549338) which showed the variant cosegregated with disease	PM5	Missense in gene with low rate of benign missense variants and pathogenic missenses are common	9 out of 10 non-VUS missense variants in gene PRPF6 are pathogenic = 90.0% which is more than threshold of 80.8% according to the germline classification tool on Varsome accessed on the 05/03/2024	PP2	N/A	N/A	N/A	N/A	N/A	N/A	N/A	N/A	N/A	N/A	One submission by ivitae in ClinVar as a VUS	N/A	Found in a case with an alternative cause	The patient has a clinical and genetic diagnosis of Best's Disease caused by (BEST1 c.313C>G,p.Arg105Gly)	BP5	PM2_Supporting, PM5, PP2, N/A, N/A, N/A, N/A, BP5	0	0	1	2	0	0	1		Yes - Novel IRD	0	0	2	2	0	0	-1	3	VUS

## Sheet: Supplementary Table 3
												Section 1 Initial assessment of genomic content		Section 2 Overlap with Established/Predicted HI or Established Benign Genes/Genomic Regions		Section 3 Evaluation of gene number, refseq genes wholly or partially included in the copy number loss		Section 4 Detailed Evaluation of Genomic Content Using Cases from Published Literature, Public Databases, and/or Internal Lab Data NB don't apply if CNV overlapped with an established HI gene/region in Section 2, OR there have been no reports associating either the CNV or any genes within the CNV with human phenotypes caused by loss of function (LOF) or copy number loss.		Section 5 Evaluation of Inheritance Pattern/Family History for Patient Being Studied
CNV	Chromosome	Gene	Reference	Transcript	Genomic coordinates	Cytogenetic location	CNV Size	CNV Type	Genes included	c.	p.	Criteria	Score	Criteria	Score	Criteria	Score	Criteria	Score	Criteria	Score	Total score calculated with https://cnvcalc.clinicalgenome.org/redmine/projects/cnvcalc/cnv_calculator/selector	Final Classification
WGD1	19	PRPF31	Hg38	NM_015629.4	NC_000019.10:g.54106463_54133146del	q13.42	26kb (26683bp)	Deletion	NDUFA3 (HGNC:7686), TFPT (HGNC:13630), PRPF31 (HGNC:15446)	N/A	N/A	1A. Contains protein-coding or other known functionally important elements	0	2C-1. Partial overlap with the 5’ end of an established HI gene (3’ end of the gene not involved) and coding sequence is involved	1	3A. 0-24 genes	0			5B. Patient with specific, well-defined phenotype and no family history. CNV is inherited from an apparently unaffected parent	NOTE: incomplete penetrance associated with PRPF31 gene	1	Pathogenic
WGD2	19	PRPF31	Hg38	NM_015629.4	NC_000019.10:g.54036411_54133004del	q13.42	96kb (96593bp)	Deletion	VSTM1 (HGNC:29455), TARM1 (HGNC:37250), OSCAR (HGNC:29960), NDUFA3 (HGNC:7686), TFPT (HGNC:13630), PRPF31 (HGNC:15446)	N/A	N/A	1A. Contains protein-coding or other known functionally important elements	0	2A. Complete overlap of an established HI gene/genomic region	1	3A. 0-24 genes	0			5D. CNV segregates with a consistent phenotype observed in the patient’s family	0.45	1.45	Pathogenic
WGD3	19	PRPF31	Hg38	NM_015629.4	NC_000019.10:g.54115410_54131433del	q13.42	16kb (16023bp)	Deletion	TFPT, PRPF31 (HGNC:15446)	c.(?_-396)_(*1_)del	N/A	1A. Contains protein-coding or other known functionally important elements	0	2A. Complete overlap of an established HI gene/genomic region	1	3A. 0-24 genes	0			5F. Inheritance information is unavailable or uninformative	0	1	Pathogenic
WGD4	19	PRPF31	Hg38	NM_015629.4	Breakpoints not confirmed	q13.42	unknown	Deletion	PRPF31 (HGNC:15446)	N/A	N/A	1A. Contains protein-coding or other known functionally important elements	0	2A. Complete overlap of an established HI gene/genomic region	1	3A. 0-24 genes	0			5F. Inheritance information is unavailable or uninformative	0	1	Pathogenic

## Sheet: Supplementary Table 4
Primers used
Gene	Transcript	c.	p.	Forward Primer	Reverse Primer	PCR Temperature
SNRNP200	NM_014014.5	c.2041C>T	p.Arg681Cys	GTATCTCTAGTGCTAGAGG	CGAAAGAATGGGGTTCAAGAG	58
SNRNP200	NM_014014.5	c.3260C>T	p.Ser1087Leu	N/A	N/A	N/A
SNRNP200	NM_014014.5	c.4708C>T	p.Arg1570Cys	TGTTGGGCTGTTCACAAAGG	AGAGAAAACACTGCCACC	62
SNRNP200	NM_014014.5	c.2578C>A	p.Gln860Lys	GCTGTGAGTATCTCGTGAC	TGCCAGACCCAAGATGTG	58
SNRNP200	NM_014014.5	c.1768C>T	p.Pro590Ser	AGTAGGATAAAGTGCCCAGG	GTCATTACAAAGGCTAGTGC	56
SNRNP200	NM_014014.5	c.1787T>C	p.Ile596Thr	AGTAGGATAAAGTGCCCAGG	GTCATTACAAAGGCTAGTGC	56
SNRNP200	NM_014014.5	c.2990C>G	p.Thr997Arg	GCAATTCATGGGAGCCTG	CCTCATCCTTATCAAAGC	58
SNRNP200	NM_014014.5	c.2042G>A	p.Arg681His	GTATCTCTAGTGCTAGAGG	CGAAAGAATGGGGTTCAAGAG	58
SNRNP200	NM_014014.5	c.2182C>T	p.Arg728Trp	GCTGTGAGTATCTCGTGAC	TGCCAGACCCAAGATGTG	58
RP9	NM_203288.2	c.359G>A	p.Cys120Tyr	GGATCTTACATGGCTTGTCC	TTGGTCAAAGGGCTTCTG	58
PRPF6	NM_012469.4	c.2186G>A	p.Arg729Gln	TGCAGGTAACAGTGTTGAGG	GAGTGACTCCACACAAGC	57
PRPF6	NM_012469.4	c.240+2T>A	p.?	TGCAGTTCATTGTCACCAGG	TGGTTAGGTCAGCTGCTC	58
PRPF6	NM_012469.4	c.607C>T	p.Arg203*	CCTGGGCACATGAAATTCTG	CTGTCTAAACCTGTCCACAG	64
PRPF8	NM_006445.4	c.3317C>A	p.Ala1106Asp	CAGTGTACTGGGGCCTCAGC	GTCCTTCCAGCTCACACAGC	58
PRPF8	NM_006445.4	c.5803C>T	p.Arg1935Cys	GGATTAAAGTGGGAGAGC	CTAAGCCTAAGTGCTTCC	56
PRPF8	NM_006445.4	c.6930G>C	p.Arg2310Ser	AGTGGCCTGAGCTGTTACTC	AGGCCAAACTGCTGAATGTC	60
PRPF8	NM_006445.4	c.6928A>G	p.Arg2310Gly	AGTGGCCTGAGCTGTTACTC	AGGCCAAACTGCTGAATGTC	60
PRPF8	NM_006445.4	c.2083G>A	p.Asp695Asn	TCAAAAGTACCTGCCCCTG	CTGCCAGAACAAGGTTCAG	60
PRPF8	NM_006445.4	c.712C>T	p.Leu238Phe	AATGGTTGTGTGATGTCTTGC	CACTGTAGGTTGATGTCTCG	58
PRPF8	NM_006445.4	c.6337_6339del	p.Lys2113del	CCTGTCCTACCAAGTTACAC	CAGGTCTGAGTTTTAGGCAC	56
PRPF3	NM_004698.4	c.1345C>T	p.Arg449Trp	GACAGTTGACAATGACACACC	AACAGAAGAGGCCACTGAG	56
PRPF31	NM_015629.4	c.1114C>T	p.Arg372Trp	GGCGGTGAGGCAGCATTAGGTG	TGGGGCTGAACGGATGGAAACG	62
PRPF31	NM_015629.4	c.410G>C	p.Arg137Pro	ATCTCACCCGACAACCTCCTG	TCGGATGTCAACTCCAATGC	64
PRPF31	NM_015629.4	c.958delinsGGTTGAGATCGAGCCCA	p.Leu320GlyfsTer2	GGCGGTGAGGCAGCATTAGGTG	TGGGGCTGAACGGATGGAAACG	62
PRPF31	NM_015629.4	c.1015C>T	p.Gln339Ter	GGCGGTGAGGCAGCATTAGGTG	TGGGGCTGAACGGATGGAAACG	62
PRPF31	NM_015629.4	c.528-1G>T	p.?	GCTGGAGCTACACACGCAGGTG	tgaGGCTTTGCTGTGTGCCAGG	62
PRPF31	NM_015629.4	c.757G>A	p.Gly253Arg	TCCTTTGCATCTGCCCCTTGCG	caggcgctgtgctcccatttga	62
PRPF31	NM_015629.4	c.1190dup	p.His398ProfsTer77	N/A	N/A	N/A
PRPF31	NM_015629.4	c.240_241insT	p.Met81TyrfsTer9	GACTCGGTCATTAGCCTTGGGGC	gatggaaagagccggggcccta	62
PRPF31	NM_015629.4	c.772_773delinsCAACATGCAACATCAT	p.Thr258GlnfsTer68	TCCTTTGCATCTGCCCCTTGCG	caggcgctgtgctcccatttga	62
PRPF31	NM_015629.4	c.239_249del	p.Val80Glyfs*6	GACTCGGTCATTAGCCTTGGGGC	gatggaaagagccggggcccta	62
PRPF31	NM_015629.4	c.1325G>A	p.Arg442His	GATCGAGGAGGACGCCTACCAG	gtctacgtcctctgcatacc	57

## Sheet: Supplementary Table 5
Scale for radar plots	25 (ring 1 from centre)	50 (ring 2 from centre point)	75 (ring 3 from centre point)	100 (ring 4 from centre point)	125 (ring 5 from centre point)	150 (ring 6 from centre point)
Age of onset	0 age (25 scale)	20 age (50 scale)	40 age (75 scale)	60 age (100 scale)	80 age (125 scale)	100 age (150 scale)
Age of onset of cataracts	0 age (25 scale)	20 age (50 scale)	40 age (75 scale)	60 age (100 scale)	80 age (125 scale)	100 age (150 scale)
Average BCVA (decimal VA)	0 NR VA	0.25 VA	0.50 VA	0.75 VA	1.0 VA	1.25 VA
Average horizontal visual field remaining (maximum 150 degrees)	25 degrees	50 degrees	75 degrees	100 degrees	125 degrees	150 degrees
Severity of fundus imaging	Severe (25 scale)	Moderate = 1/3 of 125 scale = 41.7		mild = 2/3 of 125 scale = 83.4		Normal (150 scale)
Rod responses	NR (25 scale)	Reduced and delayed = 1/3 of 125 scale = 41.7		Reduced = 2/3 of 125 scale = 83.4		Normal (150 scale)
Cone responses	NR (25 scale)	Reduced and delayed = 1/3 of 125 scale = 41.7		Reduced = 2/3 of 125 scale = 83.4		Normal (150 scale)
Colour vision	NR (25 scale)	Diffuse error = 1/3 of 125 scale = 41.7		Tritanopia = 2/3 of 125 scale = 83.4		Normal (150 scale)
BCVA = Best corrected visual acuity, NR = Non-recordable, VA = Visual acuity

## Sheet: Supplementary Table 6
Gene	Family ID	Participant ID	Age of onset	Sex	Symptoms at time of diagnosis	Family history	Age at last visit	BCVA RE	BCVA LE	Object IV Horizontal visual field remaining RE (goldman)	Object IV Horizontal visual field remaining LE (goldman)	Cataracts?	Fundus examination	Colour vision	Rod responses	Cone reponses	Other notes
PRPF3	A	Pt-1	59	M	Information unavailable	Daughter and mother affected	67	6/10	6/10	Concentrally constricted to within 20 degrees fixation	Concentrally constricted to within 20 degrees fixation	No	moderate	diffuse error	not recordable	reduced amplitude + delayed timings	This individual also carries a dominant variant in RP1
PRPF3	A	Daughter of Pt-1	25	F	Examined when father was diagnosed. Upon examination, there were definite signs of a pigmentary retinopathy	Father (Pt-1) and paternal grandmother affected	37	6/12	6/9	Mild peripheral constriction for all objects, with an enlarged blindspot	Mild peripheral constriction for all objects, with an enlarged blindspot	No	moderate	normal	normal	normal	This individual has a dominant variant in RP1 (RP1 c.2613dup) but does not have the PRPF3 c.1345C>T variant
PRPF8	B	Pt-2	8	M	Night vision problems. By age 35, visual acuity had decreased and peripheral and colour vision were impaired	Simplex	68	PL	PL	Examination not prolonged due to profound vision impairment	Examination not prolonged due to profound vision impairment	Yes, age 68	severe	not recordable	not recordable	not recordable
PRPF8	C	Pt-3	60	M	Information unavailable	Simplex	60	6/7.5	6/7.5	Concentrally constricted to within 40 degrees fixation	Concentrally constricted to within 40 degrees fixation	No	severe	normal	not recordable	reduced amplitude + delayed timings
PRPF8	D	Pt-4	Information unavailable	Information unavailable	Information unavailable	Information unavailable	Information unavailable	Information unavailable	Information unavailable	Information unavailable	Information unavailable	Information unavailable	Information unavailable	Information unavailable	Information unavailable	Information unavailable	Clinical information unavailable
PRPF8	E	Pt-5	10	M	RP changes with nyctalopia	Simplex	43	6/12	6/12	5 degree fields at age 40	5 degree fields at age 40	Yes, age 42	Moderately severe RP changes bilaterally	Not tested	N/A	N/A	Late presentation to this clinic
PRPF8	F	Pt-6	20	F	Night vision issues at age 16. By age 32, visual acuity had decreased and the individual was experiencing photophobia. Visual field defects and colour vision impairment were recorded at ages 40 and 50 respectively	Daughter (Pt-7) is also affected	Information unavailable	6/60	6/60	Concentrally constricted to within 10 degrees fixation	Concentrally constricted to within 10 degrees fixation	Yes, age 30	severe	diffuse error	not recordable	not recordable
PRPF8	F	Pt-7	15	F	Individual presented with decreased visual acuity in early teens, with photophobia by age 16. Visual field defects and colour vision impairment were recorded at ages 25 and 35 resepctively	Mother (Pt-6) is also affected	39	6/9.5	6/12	Concentrally constricted to within 10 degrees fixation	Concentrally constricted to within 10 degrees fixation	Yes, age 30	severe	diffuse error	not recordable	reduced amplitude + delayed timings
PRPF8	G	Pt-8	16	M	An incidental finding with no subjective deterioration in visual acuity at time of initial examination. Upon examination, the patient had bilateral retinal changes and bony spicules, and was diagnosed with RP	Simplex	21	6/15	6/12	Concentrally constricted to within 130 degrees fixation	Concentrally constricted to within 120 degrees fixation	No	severe	diffuse error	not recordable	reduced
PRPF8	H	Pt-9	10	M	Night vision problems. Day vision was good until 40s	Extensive family history, with autosomal dominant inheritance	Information unavailable	PL	PL	PL	PL	Yes, age 40	severe	not recordable	not recordable	not recordable
PRPF8	H	Pt-10	14	M	Night vision problems	Extensive family history, with autosomal dominant inheritance. Son and father affected.	50	6/24	6/24	20 degrees	15 degrees	Yes, 35	Imaging unavailable	not recorded	not recordable	Responses significantly delayed and reduced
PRPF8	H	Pt-11	4	M	Night vision impairmnt, photophobia, colour vision impairment	Yes, father and paternal grandfather affected	19	6/15	6/15	20 degrees	20 degrees	No	Moderately severe RP changes bilaterally	Pathologic colour discrimination, deuteranopy RE, protanopy LE	Not recordable	Responses significantly delayed and reduced in amplitudes
PRPF31	I	Pt-12	7	F	Nyctalopia	Yes	36	5/12	6/9	3 degree fields at ag 25	3 degree fields at ag 25	yes, age 31	Extensive retinal pigmentary changes with central island of helthy retinal tissue remaining	Severe loss	Information unavailable	Information unavailable	Registered blind at age 23
PRPF31	J	Pt-13	20	F	Night blindness	Son affected (Pt-14)	53	6/30	6/9.5	10	10	Yes, age 42	Peripheral Bone spicules with CMO at fovea and epiretinal membrane	Normal	Not recordable	Not recordable	ERN no respones. PERG no response. Severe rod cone dystrophy. Right eye amblyopic
PRPF31	J	Pt-14	15	M	Night blindness	Mother affected (Pt-13)	19	6/9	6/18	100	110	Yes, age 17	Peripheral Bone spicules with CMO at fovea	Normal	Not recordable	Not recordable	ERG shows no response at any condition, with findings suggestive or severe rod-cone dystrophy with some sparing of macular
PRPF31	K	Pt-15	17	F	Night vision issues and early cataracts	Simplex	62	PL	PL	PL	PL	Yes, age 10	severe	not recordable	not recordable	not recordable	This individual has been diagnosed with Bardet-Biedel syndrome
PRPF31	L	Pt-16	20	F	Night blindness	Sister affected. Maternal Aunt and uncle affected	26	6/12	6/12	Information unavailable	Information unavailable	No	Peripheral bone spicules with RPE atrophy	Normal	information unavailable	information unavailable
PRPF31	M	Pt-17	20	M	Night Blindness and decreased peripheral field	Adopted, no FHx	29	6/6	6/6	100	100	Yes, age 29	Peripheral Bone spicules and CMO	Normal	Not recordable	residual response
PRPF31	N	Pt-18	20	F	Nyctalopia and reduced field with mild reduction in central vision	Yes, grandfather and 3 uncles were affected. Incomplete peneterance	66	HM	PL	field extinguished	field extinguished	Yes, age 50	Extensive RP changes with macular atrophy, retinal vascular attenuation and disc pallor	Severe loss	Extinguished (age 52)	Extinguished (age 52 )
PRPF31	O	Pt-19	34	M	Information unavailable	Sister, grandmother and son (Pt-20) are affected	Information unavailable	6/24	6/15	Concentrically constricted to within 5 degrees fixation	Concentrically constricted to within 5 degrees fixation	Yes, age 77	severe	diffuse error	not recordable	not recordable
PRPF31	O	Pt-20	20	M	Information unavailable	Father (Pt-19), paternal aunt and paternal grandmother are affected	Information unavailable	6/9.5	6/15	Central vision is constricted to within 20 degrees fixation, with preservation of an arc in the temporal peripheral field	Central vision is constricted to within 20 degrees fixation, with preservation of an arc in the temporal peripheral field and a mild peripheral scotoma	No	moderate	normal	no	reduced amplitude + delayed timings
PRPF31	P	Pt-21	70	M	Noted to have visual field defects but little problem with nyctalopia	Yes, father had RP	74	6/12	6/9	Information unavailable	Information unavailable	Yes, age 70	Moderately severe RP changes	Not tested	Information unavailable	Information unavailable	Patient diagnosed in later years. CMO both eyes
PRPF31	Q	Pt-22	5	M	night vision problems since 5 or 6, decreased VA age 10. Visual field defects age 55	Simplex RP	Information unavailable	6/38	HM	peripheral arc but no central vision	peripheral arc but no central vision	information unavailable	Advanced	information unavailable	Not recordable	reduced amplitude + delayed timings	Confirmed to have choroideremia
PRPF31	R	Pt-23	18	F	Presented with night vision problems at age 18, progressing to issues with day vision by age 26	Simplex	43	6/12	6/36	Concentrally constricted to within 45 degrees fixation	Concentrally constricted to within 25 degrees fixation	No	moderate	Information unavailable	not recordable	not recordable
PRPF31	S	Pt-24	30	F	Nyctalopia and dry eye	Yes, father had RP	42	6/5	6/5	30-2 VF full apart from a few points	30-2 VF full apart from a few points	No	Colour fundus photographs show some RPE thinning inferiorly	Not tested	ERGs showed no significant changes centrally or peripherally	ERGs showed no significant changes centrally or peripherally	Father had sectorial RP, patient also had sectorial RP changes with EP normal
PRPF31	T	Pt-25	17	F	Night vision impairment with decreased peripheral vision at age 25. Patient was experiencing photophobia and decreased visual acuity by age 50	Mother and maternal grandmother were reportedly affected but not examined	65	1/24	1/24	Not recordable	Not recordable	No	severe	tritanopia, progressing to diffuse colour error	not recordable	not recordable
PRPF31	U	Pt-26	16	M	Night vision and central vision was impaired and cataracts present by early teens. Peripheral visual field defects were recorded age 20	Extensive family history with an equal ratio of affected males and females	Information unavailable	NPL	NPL	NPL	NPL	Yes, age 14	severe	diffuse error	not recordable	not recordable
PRPF31	U	Pt-27	22	M	Night vision was impaired by age 10. Peripheral visual field defects were recorded age 30, followed by central visual field defects age 47. This individual was experiencing photophobia and colour vision impairment by age 50	Extensive family history with an equal ratio of affected males and females	58	6/12	HM	Concentrally constricted to within 5 degrees fixation	Concentrally constricted to within 5 degrees fixation	Yes, age 37	severe	tritanopia	not recordable	not recordable
PRPF31	V	Pt-29	11	F	Nyctalopia and reduced field with mild reduction in central vision	Yes with incomplete peneterance	73	6/60	6/240	field extinguished	field extinguished	Yes, age 67	Extensive RP changes bilateral	Severe loss	Extinguished	Extinguished	Bilateral Cystoid Macular Odema and bilateral YAG peripheral iridotomies
PRPF31	W	Pt-30	7	F	Nyctalopia	Yes	36	6/15	6/7.5	20 degree field ay age 25	20 degree field ay age 25	Yes, age 23	Moderately severe RP changes with right CMO and VMT	Severe loss	Extinguished rods at age 10	Minor cone preservation at age 10	Bilateral cataract surgery in 2009
RP9	X	Pt-31	30	F	Patient presented with night blindness and loss of peripheral fields. Retina showed signs of RP. One amblyotic eye since early childhood	Simplex	35	6/9	6/12	Concentrally constricted to within 50 degrees fixation	Concentrally constricted to within 30 degrees fixation	Yes, age 14	severe	normal	reduced amplitude + delayed timings	reduced amplitude + delayed timings
SNRNP200	Y	Pt-32	75	F	Nyctalopia, delayed dark adaptation, reduced reading vision	Simplex	79	6/24	6/15	90 degrees	80 degrees	Yes, age 76	Mild	RE normal, LE diffuse error	not recordable	Delayed and significantly reduced
SNRNP200	Z	Pt-33	5	M	Peripheral visual field defects	Simplex	19	6/7.5	6/7.5	Mild peripheral constriction	Mild peripheral constriction	No	mild to moderate	normal	not recordable	reduced amplitude + delayed timings
SNRNP200	A2	Pt-34	46	M	Night vision problems and field loss	Father (Pt-35) affected	52	6/6	6/6	105 degrees	105 degrees	No	Mild	normal	Normal in timing but reduced in amplitudes	Slightly delayed and significantly reduced in amplitudes
SNRNP200	A2	Pt-35	45	M	Night vision problems	Son (Pt-34) affected	82	HM	PL	Information unavailable	Information unavailable	Yes, age 55	Severe	Not recorded	Not recorded	Not recorded
SNRNP200	B2	Pt-36	Information unavailable	Information unavailable	Information unavailable	Information unavailable	Information unavailable	Information unavailable	Information unavailable	Information unavailable	Information unavailable	Information unavailable	Information unavailable	Information unavailable	Information unavailable	Information unavailable	Clinical information unavailable
SNRNP200	C2	Pt-37	19	F	Information unavailable	Brother is affected	63	6/15	6/7.5	Centrally constricted, to within 10 degrees fixation	Centrally constricted, to within 5 degrees fixation	Yes	severe	tritanopia	not recordable	not recordable
SNRNP200	C2	Pt-38	23	M	Night vision impairment with glare and photophobia	Sister affected	60	6/7.5	6/12	10	10	Yes, age 60	Imaging unavailable	Diffuse	not recordable	Significantly delayed and reduced in amplitudes
SNRNP200	D2	Pt-39	18	M	Night blindness	Father Affected. Daughter and her three children affected	86	6/12	6/38	10	5	Yes, age 75	Peripheral bone spicules with epiretinal membrane	Normal	Information unavailable	Information unavailable
SNRNP200	D2	Pt-40	Information unavailable	F	Night blindness	Information unavailable	Information unavailable	Information unavailable	Information unavailable	Information unavailable	Information unavailable	Information unavailable	Information unavailable	Information unavailable	Information unavailable	Information unavailable
SNRNP200	E2	Pt-41	10	F	Information unavailable	Simplex	21	6/15	6/15	Centrally constricted, to within 10 degrees fixation	Centrally constricted, to within 10 degrees fixation	Yes	severe	Information unavailable	Information unavailable	Information unavailable
SNRNP200	F2	Pt-43	Information unavailable	Information unavailable	Information unavailable	Information unavailable	Information unavailable	Information unavailable	Information unavailable	Information unavailable	Information unavailable	Information unavailable	Information unavailable	Information unavailable	Information unavailable	Information unavailable	Clinical information unavailable
SNRNP200	G2	Pt-44	73	F	Information unavailable	Simplex	60	6/4.8	6/6	Concentrally constricted to within 10 degrees fixation with small inferior islands	Concentrally constricted to within 10 degrees fixation with small inferior islands	Yes, age 73	moderate	normal	not recordable	reduced amplitude + delayed timings

## Sheet: Supplementary Table 7
Participant	Pedigree	Sequencing method	Additional pathogenic/potentially pathogenic variants
Pt-1	A	Target capture panel sequening	RP1 NM_006269.2:c.2613dup p.(Arg872Thrfs*2)
Pt-2	B	Target capture panel sequening	NR2E3 NM_014249.4:c.166G>C p.(Gly56Arg)
Pt-3	C	Target capture panel sequening	None
Pt-4	D	Exome sequencing	PDE6B NM_000283.4:c.1685G>A p.(Gly562Asp) homozygous
Pt-5	E	Exome sequencing	None
Pt-6	F	Target capture panel sequening	None
Pt-7	F	Target capture panel sequening	None
Pt-8	G	Exome sequencing	None
Pt-9	H	Target capture panel sequening	None
Pt-10	H	Target capture panel sequening	None
Pt-11	H	Targeted Sanger sequencing	//
Pt-12	I	Exome sequencing	None
Pt-13	J	Target capture panel sequening	None
Pt-14	J	Targeted Sanger sequencing	//
Pt-15	K	Target capture panel sequening	BBS10 NM_024685.4:c.2119_2120del p.(Val707Ter) and BBS10 NM_024685.4:c.155G>A p.(Gly52Asp)
Pt-16	L	Target capture panel sequening	None
Pt-17	M	Target capture panel sequening	None
Pt-18	N	Exome sequencing	None
Pt-19	O	smMIPs of 113 RP genes	None
Pt-20	O	Targeted Sanger sequencing	//
Pt-21	P	Exome sequencing	None
Pt-22	Q	Target capture panel sequening	CHM NM_000390.4:c.1161_1164delinsTTT p.(Cys388LeufsTer21)
Pt-23	R	Target capture panel sequening	None
Pt-24	S	Exome sequencing	None
Pt-25	T	Genome sequencing	None
Pt-26	U	Targeted Sanger sequencing	//
Pt-27	U	Targeted Sanger sequencing	//
Pt-28	U	Genome sequencing	None
Pt-29	V	Retinal dystrophy panel	None
Pt-30	W	Retinal dystrophy panel	None
Pt-31	X	Target capture panel sequening	None
Pt-32	Y	Exome sequencing	None
Pt-33	Z	smMIPs of 113 RP genes	None
Pt-34	A2	Exome sequencing	None
Pt-35	A2	Targeted Sanger sequencing	//
Pt-36	B2	Target capture panel sequening	None
Pt-37	C2	Target capture panel sequening	USH2A NM_206933.4:c.2276G>T p.(Cys759Phe) and a large deletion in USH2A
Pt-38	C2	Target capture panel sequening	USH2A NM_206933.4:c.2276G>T p.(Cys759Phe) and a large deletion in USH2A
Pt-39	D2	Target capture panel sequening	None
Pt-40	D2	Targeted Sanger sequencing	//
Pt-41	E2	Target capture panel sequening	None
Pt-42	E2	Targeted Sanger sequencing	//
Pt-43	F2	Exome sequencing	None
Pt-44	G2	Target capture panel sequening	None
Pt-45	H2	Target capture panel sequening	BEST1 NM_004183.4:c.313C>G p.(Arg105Gly)
